# Supplementary material for: Epoxy-oxylipins direct monocyte fate in inflammatory resolution in humans
Source: Nat Commun. 2026 Jan 16;17:431. doi: 10.1038/s41467-025-67961-5 (PMC12811254; doi:10.1038/s41467-025-67961-5)
Supplement: Supplementary file 4 — Source Data [file 41467_2025_67961_MOESM4_ESM.xlsx]

## Sheet: Figure 1C
CYP2J2
Baseline			4h			8h			24h
17.7855	23.1101		21.9275	47.768	46.2861	44.5705			38.6834	48.7221	51.686
Pan CYP2C
Baseline			4h			8h			24h
11.434	19.9358		25.7973	51.3354	43.6803	46.8241			34.0853	57.2422	33.6008
sEH
Baseline			4h			8h			24h
11.487	24.7847		45.8814	26.9844	40.728	45.0576			41.0645	43.9691	31.024
mEH
Baseline			4h			8h			24h
50.3747	29.9942		28.6003	41.2168	55.1707	38.1399			70.0577	67.4148	58.0191

## Sheet: Figure 1D
PUFA combined
	Arachindonic Acid					Linoleic Acid					DHA
Baseline	607083	434583				1.47917e+06	1112500				481667	569583
4 hrs	725833	920833	510833	439583		789583	879167	528333	487083		300833	394167	209167	160000
8 hrs	836250	533333	457500	501667	579167	2037500	1.24583e+06	757917	737500	866667	783750	364167	375833	535417	522500
14 hrs	610833	431250	785833	527083	486667	925000	803333	1.30833e+06	1.29167e+06	661667	631667	256667	813750	400000	401250
24 hrs	462083	359167	482083	360833	454583	568750	457917	571250	742083	671250	193750	177500	238333	309583	276667
48 hrs	605417	282500	353333	436667	241667	816250	467500	588750	1.02083e+06	360000	370000	146250	197083	134583	92500
72 hrs	349167	697083	571250	436250		470000	1375000	815833	866667		157083	462917	443333	324583
14,15-DHET
4h	8h	14h	24h	48h	72h
101.25	192.5	160.833	140.833	54.0417	36.25
96.6667	152.083	89.5833	97.9167	128.333	215
56.7083	67.0833	176.25	86.2917	82.7917	84.5833
44.3333	57.5833	90.8333	96.25	124.583	57.6667
	94.1667	96.25	92.5	53.3333
12,13-EpOME
4h	8h	14h	24h	48h	72h
1950	4333.33	16583.3	2358.33	11666.7	13208.3
2533.33	6362.5	35458.3	2595.83	18125	24291.7
2158.33	14250	36666.7	1900	17291.7	44583.3
2258.33	19458.3	9541.67	33041.7	18333.3	3362.5
	23833.3	24791.7	22333.3	3962.5
12,13-DiHOME
4h	8h	14h	24h	48h	72h
3025	11416.7	2920.83	3600	9583.33	1670.83
5712.5	17208.3	11791.7	2533.33	3054.17	7779.17
3429.17	3754.17	10375	3341.67	2745.83	3900
3000	4183.33	19458.3	17041.7	15833.3	2070.83
	5758.33	5245.83	4012.5	920.833
19,20-DiHDPA
4h	8h	14h	24h	48h	72h
295.417	1204.17	570.833	250	519.167	128.333
374.583	517.5	340.417	170.417	282.917	446.667
232.083	327.917	1258.33	322.5	386.667	289.167
91.2083	446.25	668.333	511.25	331.25	220.417
	609.583	422.5	387.5	202.917
17,18-DiHETE
4h	8h	14h	24h	48h	72h
675	2387.5	1433.33	970.833	315	224.583
640.833	1150	756.25	515.833	799.167	875
371.667	652.917	2150	443.75	532.083	553.75
410.417	1108.33	929.167	1204.17	668.75	294.167
	1066.67	670.833	692.083	437.917
CYP450 Products
	4h	8h	14h	24h	48h	72h
14,15-DHET	1.03416	1.55918	1.69847	1.42185	1.22618	1.3612
12,13-DHOME	0.768581	1.71571	2.01858	1.23767	1.30287	0.781461
18,19-EEQ	0.843214	2.04676	1.90983	1.23044	0.885182	0.782757
19,20-DHDPA	0.669334	1.67408	1.75764	0.884996	0.928796	0.730851
COX Products
	4h	8h	14h	24h	48h	72h
TXB2	14.8094	8.478	6.57647	1.78257	1.19425	3.13998
PGF2a	12.4928	5.16601	3.25124	2.09673	1.39712	1.45621
PGE2	16.7139	12.1042	11.5622	2.13724	2.97459	2.15907

## Sheet: Figure 2
Figure 2C - Prophylactic pain
	Untreated												15mg GSK2256294
0 hr	0	0	0	0	0	0	0	0	0	0	0	0	0	0	1	0	0	0	0	0	0	0	0	0
4 hrs	1	1	1	1.5	0	3	3	2	1	1.5	1.5	1.15	0	3.5	4	0	0	0	2	2	1	0	4	3
24 hrs	2	1	0	3	0	2	2	4	1	4	2	2	0	2	2	1	0	0	1	1	0	0	2	1
Figure 2C - Prophylactic temperature
	Untreated												15mg GSK2256294
0 hr	35.8	35.6	35.85	35.65	34.55	35.3	34.7	34.8	34.8	35	34.95	36.05	34.7	35.3	34.45	35.5	36.2	35.05	35.4	35.35	36.2	36.35	36.3	35.55
4 hrs	37.15	36.15	36.5	36.45	35.85	37.15	37	36.05	36.55	36.25	37.25	36.85	35.65	36.3	35.9	36.4	36.4	35.05	37.25	36.3	36.9	36.55	37.1	36.4
24 hrs	37.2	36.4	36.1	35.9	36.2	37.3	36.2	36.9	37.6	36.6	37.6	37.4	38.4	37.5	36.2	37.1	36	36.8	37.3	36.8	37.6	36.7	36.8	36.3
Figure 2C - Prophylactic blister volume
	Untreated												15 mg GSK2256294
4 hrs	0.101	0.104	0.185	0.198	0.163	0.216	0.159	0.143	0.211	0.182	0.152	0.143	0.074	0.112	0.162	0.201	0.201	0.138	0.114	0.152	0.179	0.139	0.09	0.141
24 hrs	0.209	0.163	0.236	0.252	0.208	0.276	0.292	0.221	0.246	0.274	0.147	0.189	0.192	0.239	0.208	0.187	0.265	0.243	0.192	0.219	0.213	0.08	0.198	0.202
Figure 2D - Therapeutic pain
	Untreated												15mg GSK2256294
0 hr	0	0	0	0	0	0	0	0	0	0	0	0	0	0	0	0	0	0	0	0	0	0	0	0
4 hrs	5	2.5	0.5	0	1	1	1.5	2.5	1	0	3	0	3	2.5	2	4	3	7	3.5	0.5	3	7	1	0
24 hrs	3	1.5	3	0	2	1	1	0	1	0	6	1	0	0	3.5	4	2	3	6	0	2	8	0	0
48 hrs	1	0	1	1	1	0	0	0	1	0	2	0	0	0	0	0	0	0	0	0	1	2	0	0
Figure 2D - Therapeutic temperautre
	Untreated												15mg GSK2256294
0 hr	34.9	35.3	34.8	35.55	35.05	34.8	35.2	35.65	35.1	35.05	35.85	34.35	34.95	34.4	35.95	34.85	36.1	35.4	35.75	34.95	34.55	34.65	34.75	35.1
4 hrs	35.9	36.45	35.5	36.75	36.6	35.9	36.1	36.2	36.05	36.15	36.55	36.45	36.55	36.2	36.4	36.55	36	36.1	36.7	35.8	36.3	35.9	36.35	35.65
24 hrs	36.2	36.85	36.1	36.55	37.4	36.65	35.65	35.1	36.5	36.5	36.45	37.2	36.35	35.8	37.25	37.45	36	37.8	37.3	37.2	36.05	37.9	36.75	36.35
48 hrs	34.85	35.1	34.8	35.8	35.3	36.15	35.1	35.85	35.7	35.15	35.6	34.65	35.85	34.7	35.85	35.9	35.6	36.45	36.2	35.4	35.2	36.45	35.6	36.3
Figure 2D - Therapeutic blister volume
	Untreated												15 mg GSK2256294
24 hrs	0.1	0.16	0.19	0.25	0.22	0.19							0.15	0.19	0.13	0.12	0.18	0.125
48 hrs	0.07	0.16	0.22	0.18	0.17	0.28	0.1	0.38	0.29	0.41	0.4	0.49	0.03	0.16	0.13	0.05	0.21	0.13	0.17	0.2	0.35	0.26	0.526
Figure 2E - Prophylactic Doppler
	Control												GSK2256294
0 hr	9108.75	580.5	37444.7	631.125	50588.6	8060.7	3863.68	7517.52	13671.4	76130.6			9825.5	4506.7	14261.5	473.25	407	44166.5	17600.8	82588.9	75306	19963.5	8466.7	965.7
4 hrs	1.33538e+06	777739	966481	959634	1.2187e+06	1.14245e+06	1.54057e+06	364000	1.20109e+06	1.11807e+06			472884	666740	1.405e+06	493036	1.0364e+06	1.12498e+06	969376	587605	907281	638784	2.43957e+06	748685
24 hrs	3154213	1.92456e+06	1268288	2.17789e+06	3.02293e+06	4010292	1.72732e+06	816380	2.9268e+06	1.09065e+06			1.11277e+07	2.81749e+06	3.24328e+06	312669	2.37929e+06	586374	1.04907e+06	1.20761e+06	4.53127e+06	2.84107e+06	2499228	2.23075e+06
Figure 2E - Therapeutic Doppler
	Control												GSK2256294
0 hr	2019.1	63513.4	22580.8	380323	288796	591	38816.7	196.1	3631.05	229.2			24779	4097.5	5001.4	15514.7	2477	23686.9	27200.2	35691.4	7322.25	4242.4	9896.05	15014.7
4 hrs	1056258	1486940	295197	1168086	1330773	650164	1746280	397717	2928836	908768			711515	635653	1169512	840925	676769	516380	1437234	1445099	809222	586585	351180	447309
24 hrs	1706496	2567554	1592021	2461797	2374895	777445	3024115	1524939	8164668	216125			1212440	2822300	2062656	3141069	1167795	2307408	1857195	4670311	2100703	500648	2411646	2952051
48 hrs	54875.6	1516892	12173.5	22247.7	678521	15088.4	145746	345348	21095.7	434926	330240		109145	29716	79970.5	168726	40003	136779	269310	546130	53063.7	13003.7	237366	1070972

## Sheet: Figure 3A
Figure 3A - 14,15-EET
	- 2hrs	0 hrs
	19	61.75
	37.75	93.25
	18.5	41.25
	19	17.5
	26.25	61.75
	22.25	53.75
	17	29.75
	17.75	18.75
	11.75	20
	31.75	35.25
	35.75	36.75
	21.75	30.5
Figure 3A - 14,15-DHET
	- 2hrs	0 hrs
	119.5	96
	200.5	175.5
	172.25	166.75
	147.75	116.25
	187.75	150
	117.5	104
	130.75	102.5
	84.75	116
	155.75	100
	113	127
	214.5	145
	115	147.25
Figure 3A - 14,15-EET:14,15-DHET
	- 2hrs	0 hrs
	0.158996	0.643229
	0.188279	0.531339
	0.107402	0.247376
	0.128596	0.150538
	0.139814	0.411667
	0.189362	0.516827
	0.130019	0.290244
	0.20944	0.161638
	0.0754414	0.2
	0.280973	0.277559
	0.166667	0.253448
	0.18913	0.207131
Figure 3A - 12,13-EpOME
	- 2hrs	0 hrs
	424.75	23947.8
	462.5	2630.5
	188	354.25
	449.75	1955.5
	278.75	2156.75
	359.25	3126
	102.5	276.75
	45	2122.25
	1458.25	7137.25
	12575.8	5475.25
	365.75	12113.5
	1052.75	1813.5
Figure 3A - 12,13-DiHOME
	- 2hrs	0 hrs
	928.75	4052
	1239.5	857.5
	815.75	437.75
	4794	740
	620.25	1341.5
	801.5	1229
	401.25	369
	203.75	752
	3985.75	1941.25
	4016.5	2586.75
	1431	1633.5
	2566.75	1643.75
Figure 3A - 12,13-EpOME:12,13-DiHOME
	- 2hrs	0 hrs
	0.457335	5.91011
	0.373134	3.06764
	0.230463	0.809252
	0.0938152	2.64257
	0.449416	1.60772
	0.448222	2.54353
	0.255452	0.75
	0.220859	2.82214
	0.365866	3.67663
	3.13102	2.11665
	0.25559	7.41567
	0.410149	1.10327

## Sheet: Figure 3B
14,15-EET
	Control												GSK2256294
0hrs	56	67	31	48.5	29	12.25	15.75	12.75	24.75	50.5	23.25	20.75	61.75	93.25	41.25	17.5	61.75	53.75	29.75	18.75	20	35.25	36.75	30.5
4hrs	31.75	11	36.25	50.5	17	42.25		29.75	28.25	20.5	23.5	57.25	50.75	89.5	51	24.25	54.25	21.75	60	54.5	37.75	59.75	194	43.75
24hrs	22.75	22.25	37.5	26.25	24.75	22.5	17.75	15.25	17.75	23	31.25	25.75	34.75	39	47	38.25	74.25	75.25	19.5	44.75	21.25	28.5	55.25	31
48hrs	10.75	37	29.75	21.5	30.75	25.25	41	19.75	28.75	22.25	43	50	66.25	60.75	40.25	47.25	38.5	44.75	39.25	34.75	19.5	47.5	42.75	34.5
14,15-DHET
	Control												GSK2256294
0hrs	317.75	178	119	125	167.25	111.5	135.5	101	138.5	227.25	131.5	142.5	96	175.5	166.75	116.25	150	104	102.5	116	100	127	145	147.25
4hrs	239.75	127.25	158.75	126	120.5	192.25		134.25	168.25	150.25	161.5	264.75	123	220.5	130	119.5	161.25	103	181	96.75	132.5	128.25	328.75	130.75
24hrs	107.75	99.75	113.5	74.5	151	105.25	116.75	90.5	131.75	143.75	181	153	114.25	116.5	134	101	164.75	159.25	100	109.75	96.5	99.25	116	125.75
48hrs	128.75	134	148.25	78.75	142.75	95	176.75	133	105.75	160.25	176.25	215.75	119	161.75	130	117.5	120.5	117	108.75	95.25	88.75	96.75	111.5	156.25
14,15-EET:14,15-DHET
	Control												GSK2256294
0hrs	0.176239	0.376404	0.260504	0.388	0.173393	0.109865	0.116236	0.126238	0.1787	0.222222	0.176806	0.145614	0.643229	0.531339	0.247376	0.150538	0.411667	0.516827	0.290244	0.161638	0.2	0.277559	0.253448	0.207131
4hrs	0.13243	0.086444	0.228346	0.400794	0.141079	0.219766		0.221601	0.167905	0.136439	0.145511	0.216242	0.412602	0.405896	0.392308	0.202929	0.336434	0.211165	0.331492	0.563307	0.284906	0.465887	0.590114	0.334608
24hrs	0.211137	0.223058	0.330396	0.352349	0.163907	0.213777	0.152034	0.168508	0.134725	0.16	0.172652	0.168301	0.304158	0.334764	0.350746	0.378713	0.450683	0.472527	0.195	0.407745	0.220207	0.287154	0.476293	0.246521
48hrs	0.0834952	0.276119	0.200675	0.273016	0.215412	0.265789	0.231966	0.148496	0.271868	0.138846	0.243972	0.23175	0.556723	0.37558	0.309615	0.402128	0.319502	0.382479	0.36092	0.364829	0.219718	0.490956	0.383408	0.2208
12,13-EpOME
	Control												GSK2256294
0hrs	839.25	1825.75	949	1887.25	149.75	1609.75	483.5	886.5	2217.5	531	3907.75	280.75	23947.8	2630.5	354.25	1955.5	2156.75	3126	276.75	2122.25	7137.25	5475.25	12113.5	1813.5
4hrs	2038.75	1173.5	3251.25	5902.25	970.75	3137.5		1413.5	3368.5	2593.25	2215.75	642.5	10143.2	3960.75	8572.5	4221.5	2121.25	4061.25	968.25	3989.5	9746	9684.75	8101.25	9903.5
24hrs	535.5	556.25	785	9709	126.75	2816.5	630.5	820.25	267.25	269.5	1408	1705	735.25	724.75	3256	282.25	779.25	1508.5	229.5	1953.75	3503.75	4976.75	17535	2448.5
48hrs	279.25	598.25	562	4944.75	110.75	2674	796.25	209.75	340	332	3573.25	496	1062	1292.25	1907.5	1007.5	458	3396.25	548.25	971.75	2983.75	14474.8	9867.25	2668.5
12,13-DiHOME
	Control												GSK2256294
0hrs	3117.5	2964.5	3514.5	3264.5	684.5	4084.75	588.25	4562.5	3967	3224	3278.5	1567.25	4052	857.5	437.75	740	1341.5	1229	369	752	1941.25	2586.75	1633.5	1643.75
4hrs	5140.75	1697.5	7407	3994.5	1949.5	11737		3585.5	4553.5	5164	4245.5	1925.75	2716.25	1293.75	2064.25	1286.25	830.25	1291	1934	780.75	1592	2540.25	3556.5	3108.5
24hrs	2316.75	1080	3464.5	3283.5	604.5	3820.25	2132	3222.5	885.5	1280.75	2712	2679.75	999.25	875	895.25	317.75	792.75	630.75	290.75	1248.25	2735.25	1754.25	1749.25	1789
48hrs	1534.75	1012.25	2180.25	3023.5	413.5	5671	1592.75	2589.5	1131	1247.5	7108.25	1010.25	1136	912.75	787.75	747	652.5	1910.75	586.5	772.75	2697.75	3257.5	2803.5	2096.75
12,13-EpOME:12,13-DiHOME
	Control												GSK2256294
0hrs	0.269206	0.615871	0.270024	0.578113	0.218773	0.394088	0.821929	0.194301	0.558987	0.164702	1.19193	0.179135	5.91011	3.06764	0.809252	2.64257	1.60772	2.54353	0.75	2.82214	3.67663	2.11665	7.41567	1.10327
4hrs	0.396586	0.691311	0.438943	1.47759	0.497948	0.267317		0.394227	0.739761	0.502179	0.521906	0.333636	3.73428	3.06145	4.15284	3.28202	2.55495	3.14582	0.500646	5.10983	6.12186	3.81252	2.27787	3.18594
24hrs	0.231143	0.515046	0.226584	2.95691	0.209677	0.737255	0.295732	0.254538	0.301807	0.210424	0.519174	0.636253	0.735802	0.828286	3.63697	0.888277	0.982971	2.3916	0.789338	1.56519	1.28096	2.83697	10.0243	1.36864
48hrs	0.181951	0.59101	0.257769	1.63544	0.267836	0.471522	0.499922	0.0810002	0.300619	0.266132	0.502691	0.490968	0.934859	1.41578	2.42145	1.34873	0.701916	1.77744	0.934783	1.25752	1.10601	4.44351	3.51962	1.27268

## Sheet: Figure 3C
14,15-EET
	Untreated												GSK2256294
0hrs	169.898	104.082	162.755	99.4898	126.02	129.082	114.796	132.653	124.49	161.224	132.143	168.878	123.469	142.347	150	105.102	119.898	128.061	102.551	125.51	136.735	125	281.122	164.286
4hrs	122.449	197.959	178.061	101.531	132.653	102.041	123.469	146.429	116.837	113.776	180.612		157.143	165.816	112.755	143.367	110.714	126.02	170.918	124.49	139.286	122.449	160.714	376.02
24hrs	155.612	132.653	151.531	107.653	142.347	119.388	112.755	168.878	120.408	96.9388	123.98	155.612	171.429	179.082	148.98	153.571	155.612	205.102	218.367	195.408	239.286	203.061	177.551	230.102
48hrs	110.714	139.286	178.061	135.714	160.714	143.878	134.694	140.306	132.143	115.306	132.143	117.857	141.837	229.592	140.306	189.286	187.755	204.082	182.653	185.204		202.041	232.143	244.388
14,15-DHET
	Control												GSK2256294
0hrs	857.143	565.306	785.204	576.02	856.633	726.531	591.327	566.327	674.49	754.592	758.673	934.184	582.143	719.388	678.061	522.959	717.347	430.102	605.612	1007.14	959.184	633.163	978.571	928.571
4hrs	839.286	550.51	679.592	615.816	749.49	767.857	616.327	700.51	788.265	589.286	1205.61		642.857	711.224	734.694	585.204	741.837	473.98	974.49	819.898	693.878	631.633	830.102	2335.71
24hrs	707.143	527.041	709.184	583.673	868.367	604.592	583.163	556.633	706.122	456.122	805.612	667.857	513.265	699.49	493.878	497.449	693.367	386.224	655.102	850	663.776	510.204	607.653	884.184
48hrs	537.755	435.714	831.122	700	885.204	740.816	598.469	553.061	504.592	605.612	770.918	553.571	630.102	709.694	450	505.612	648.469	369.898	513.265	933.163		628.571	555.102	942.857
14,15-EET:14,15-DHET
	Control												GSK2256294
0hrs	0.198214	0.184116	0.207277	0.172719	0.147111	0.177669	0.194133	0.234234	0.184569	0.213658	0.174176	0.180776	0.212095	0.197872	0.221219	0.200976	0.167141	0.297746	0.169334	0.12462	0.142553	0.197421	0.287278	0.176923
4hrs	0.145897	0.359592	0.262012	0.164872	0.176991	0.13289	0.200331	0.209031	0.14822	0.193074	0.14981		0.244444	0.233142	0.153472	0.244987	0.149243	0.265877	0.175393	0.151836	0.200735	0.193861	0.193608	0.160987
24hrs	0.220058	0.251694	0.213669	0.184441	0.163925	0.197468	0.193351	0.303391	0.17052	0.212528	0.153895	0.233002	0.333996	0.256018	0.301653	0.308718	0.22443	0.531044	0.333333	0.229892	0.360492	0.398	0.292191	0.260242
48hrs	0.205882	0.319672	0.214242	0.193878	0.181556	0.194215	0.225064	0.25369	0.261881	0.190396	0.17141	0.212903	0.225101	0.323508	0.311791	0.374369	0.289536	0.551724	0.355865	0.198469		0.321429	0.418199	0.259199
12,13-EpOME
	Control												GSK2256294
0hrs	1270.92	648.469	2221.94	509.184	4305.1	548.469	13695.9	2939.8	951.531	1226.53	10776.5	2885.2	1144.9	3447.45	799.49	340.816	1501.53	2245.41	367.347	254.592	2456.12	813.776	5640.82	501.531
4hrs	1228.57	4696.94	1142.35	1308.67	4087.76	8593.37	10065.8	5806.12	2416.33	3121.94	2566.84		6452.55	5585.71	2667.86	9426.53	2945.41	968.878	4043.37	7126.02	2540.31	2148.98	3557.14	3058.16
24hrs	4032.65	690.816	1586.22	1350.51	4634.18	513.265	18724	7885.2	1231.63	1786.22	9212.24	2312.24	20631.6	16457.1	17737.2	2410.71	650	8173.47	4933.67	1061.22	3406.63	2728.57	2561.22	938.265
48hrs	1164.29	472.449	2233.67	1872.45	947.959	1030.1	33707.1	6347.96	2150	1026.53	343.367	9365.82	22245.4	11691.3	4318.37	2968.37	24348	56450	3415.82	1371.43		6633.16	2615.31	1124.49
12,13-DiHOME
	Control												GSK2256294
0hrs	3077.04	1509.18	3544.9	3634.18	6131.63	1339.8	32846.4	12430.6	5797.45	2966.33	10123.5	2988.27	5520.92	6444.39	2441.84	858.163	1580.61	2602.04	954.082	765.816	4810.71	1080.1	4123.47	1188.78
4hrs	3220.41	4652.55	1784.18	2265.31	9965.31	8080.1	8637.24	9164.29	5912.24	4429.59	4306.63		9284.18	17998	4258.16	9609.18	15082.1	2495.41	7522.96	5912.24	9768.37	4566.33	3336.22	5037.24
24hrs	5678.57	1472.45	3308.67	8086.73	10948	2575	39327	19082.1	3795.92	1676.02	13869.9	3047.45	4731.63	3923.47	3245.92	1030.61	603.571	3132.14	1585.2	618.367	987.245	1145.92	1117.35	686.224
48hrs	3976.53	919.898	4680.61	12414.3	6321.94	3385.71	31060.2	8430.61	6768.88	5281.63	2213.27	11119.4	4724.49	2414.8	1104.59	1038.27	5810.2	6153.06	1388.78	882.143		2037.76	1107.14	720.408
12,13-EpOME:12,13-DiHOME
	Control												GSK2256294
0hrs	0.413033	0.429682	0.626799	0.14011	0.702113	0.409368	0.416968	0.236496	0.164129	0.413485	1.06451	0.965511	0.207375	0.534954	0.327413	0.397146	0.949968	0.862941	0.385027	0.332445	0.510553	0.753425	1.36798	0.421888
4hrs	0.381496	1.00954	0.640263	0.577703	0.410199	1.06352	1.1654	0.63356	0.408699	0.704792	0.596019		0.695005	0.310353	0.626528	0.980992	0.195291	0.388264	0.53747	1.2053	0.260054	0.470615	1.06622	0.60711
24hrs	0.710153	0.469161	0.479414	0.167003	0.423292	0.199326	0.47611	0.413224	0.324462	1.06575	0.66419	0.758748	4.36036	4.19454	5.46448	2.33911	1.07692	2.60955	3.11233	1.71617	3.45065	2.38112	2.29224	1.36729
48hrs	0.292789	0.513588	0.477218	0.15083	0.149948	0.30425	1.08522	0.752965	0.31763	0.194359	0.155141	0.842296	4.70853	4.84154	3.90947	2.85897	4.19055	9.1743	2.45959	1.55466		3.25513	2.36221	1.56091

## Sheet: Figure 4A
Prophylactic - CM/ml Blood
	Untreated											15 mg GSK2256294
0hr	261132	128436	241075	358206	166483	363855	163585	262016	86482	175887	355376	263537	277497	67040	156568	297441	161460	249432	163115	172891
4hrs	743548	351459	372390	699817	187994	329747	198961	207216	289030	786453	550765	529567	419874	346465	273118	320246	52664	116780	243898	293991
24hrs	430860	252694	384320	516947	167914	255544	204120	164086	158857	185828	195285	163538	346931	190327	405867	241389	101090	253995	120231	96341
48hrs	348781	134330	172063	60974	218217	319230	597541	211121	282410	145748	205278	83534	211264	98534	143849	135444	133581	282478	154631	149587
Prophylactic - IM/ml Blood
	Untreated												15 mg GSK2256294
0hr	57632	16002	34696	84469	10541	81730	37364	52313	57838	22833			43648	47008	28952	13290	24788	32254	13102	27001
4hrs	24163	10388	15240	25580	7751	4465	10310	14358	11716	4946			12966	20629	23002	8709	5916	6023	14562	7778
24hrs	80879	111662	43208	75477	88409	180262	45988	147468	131491	183217			52789	21360	42295	6883	34555	78904	10869	18986
48hrs	199265	62720	100345	182867	38904	50642	105065	142564	49279	6584			138806	23972	116889	6676	31443	31613	21810	25767
Prophylactic - NCM/ml Blood
	Untreated												15 mg GSK2256294
0hr	12986	17086	15598	37604	31098	50261	17526	31939	11813	25154			21347	25593	28524	9632	43567	12388	8828	7712
4hrs	8623	8949	12137	12084	8347	13808	5378	6491	3884	3790			9967	14495	23601	7974	10855	1354	7527	10235
24hrs	14847	25972	21500	42792	15905	47301	14033	30686	16660	25488			19970	29429	78543	11388	18973	14821	4548	6226
48hrs	63437	18584	21893	27441	36828	53213	64477	64010	28169	17370			28667	20410	53247	9431	39644	17028	18285	7248
Therapeutic - CM/ml Blood
	Untreated												15 mg GSK2256294
0hr	304366	244521	117635	342087	408577	366943	361279	307000	163071	226911	240821		262194	206299	154000	141085	206628	264198	284158	432159	460334	193392
4hrs	425189	516269	564499	628294	549898	666258	473106	635595	393752	371050	417122		539564	620322	406730	570965	130953	334225	580331	762766	515932	717900
24hrs	437856	463807	393302	561770	358699	533433	452175	488964	347072	270020	489376	354133	329984	262668	324370	327831	217408	248304	415064	492030	282744	952453	286569
48hrs	250046	273575	370193	236343	379846	407344	529598	610893	253892	176621	438948	412696	182825	155278	444274	389332	370926	142751	150950	496149	296116	208877
Therapeutic - IM/ml Blood
	Untreated												15 mg GSK2256294
0hr	129770	13940	23010	29282	10199	49438	30877	117916	13652	29594	46506		14077	11184	14432	6863	18472	36384	18079	15376	25071	98197
4hrs	54334	26541	21415	41378	3436	36156	6147	50249	5927	15117	9705		44229	17120	11020	11763	8886	18001	6983	4946	17934	31622
24hrs	136259	20272	70756	81432	45424	81148	46727	196972	82164	52491	155647	33569	11473	40422	61895	38829	32918	103236	74594	78860	31224	26060
48hrs	24217	11048	38236	25893	53890	49937	43055	55545	37107	34700	101508	46600	3771	29960	147149	42993	44646	8273	15530	75371	14969	55149
Therapeutic - NCM/ml Blood
	Untreated												15 mg GSK2256294
0hr	51821	31831	18106	19292	9833	61306	43794	18160	17567	31291	50345		27027	20072	36623	8082	40333	14695	13719	31809	12541	22195
4hrs	19033	11998	22259	32064	4581	47688	22674	25347	7348	14168	9215		45730	7970	13305	10406	14828	12218	9156	10956	11075	26781
24hrs	90562	30163	43591	50783	25626	78569	33130	37363	27821	40340	58763	48423	8867	44232	53420	14549	32230	32691	24447	27466	23952	23333
48hrs	27772	17936	64949	24913	54754	62264	95697	63465	48729	27886	61011	34958	10242	30817	93598	20193	81001	11916	26834	15308	41750	14040

## Sheet: Figure 4B
Figure 4B ii
	CD163	HLA-DR	CD14	CD11c	CCR2	CD86	CD16	CD206	CD205	Tim-4	CD64
CM-IM	0.566153	0.158628	0.88253	0.0760923	0.936526	0.0699844	0.512185	0.828108	1	0.29269	0.983619
CM (1)	0.583926	0	0.773473	0	0.893574	0	0	0.680562	0.92174	0	0.936447
CM (2)	0.641081	0.556334	0.930954	0.598607	1	0.50003	0.0582107	1	0.900664	0.420014	1
IM	1	1	1	1	0.711911	0.627026	0.573599	0.576765	0.736949	1	0.904388
IM-NCM	0.427373	0.881055	0.513831	0.916085	0.165107	1	0.981332	0	0.408552	0.725702	0.469108
NCM	0	0.377241	0	0.628556	0	0.911102	1	0.310053	0	0.0727395	0
Figure 4B iii
	Untreated							15 mg GSK2256294
4hrs	0.273941	0.443748	1.26223	1.06143	3.49373	3.16179		0.583257	0.745405	0.230124	0.242948	0.152579	1.37292
24hrs	0.738815	5.15651	2.46725	4.20965	5.64219	3.96341		1.46027	6.14023	0.043173	1.00374	0.102775	1.85932

## Sheet: Figure 4C
CX3CR1
Untreated	Prophylactic	Therapeutic
1.18251	1.53916	1.57745
1.51545	2.08203	1.96815
1.56906	0.58607	1.57745
1.75295	1.6512	1.97926
0.993439	0.381128	1.51773
1.79568		1.80586
1.18243
0.991433
1.5416
1.87517
1.10199
ICAM1
Untreated	Prophylactic	Therapeutic
4.88571	4.70907	4.29064
4.57991	4.47854	5.06948
4.637	3.96515	5.00619
4.65112	4.55479	4.42759
4.6272	4.65374	4.57657
4.99156		4.73204
4.19052
4.34265
4.55062
4.59136
4.60283
PSGL-1
Untreated	Prophylactic	Therapeutic
5.86498	5.5962	5.69143
5.27623	5.52084	5.82009
5.41069	4.61914	1.96815
5.51644	5.46108	5.37361
5.65783	5.46197	5.42474
5.67655		5.80721
4.83758
5.13628
4.95501
5.46337
5.76052
CCR2
Untreated	Prophylactic	Therapeutic
3.92588	3.89132	3.77201
4.07056	3.85739	3.71484
4.06509	3.74053	3.9148
3.77342	3.63112	4.05971
3.96816	3.69217	4.1858
3.75578		4.2486
3.84737
3.65106
3.65061
3.76887
3.50927
VCAM-1
Untreated	Prophylactic	Therapeutic
0.672284	0.464406	0.558409
0.693744	0.326581	0.530008
0.77824	0.767602	0.921523
0.730523	0.445755	0.490255
0.536553	0.42628	0.656098
0.654162		0.836191
0.362375
0.30641
0.364593
0.44333
0.577187

## Sheet: Figure 5A
Figure 5A i
	PBMCs + MA	PBMCs + 1 μM 12,13-EpOME
	55.5	57.1
	40.3	43.4
		66
	60.2	74.2
	48.6	75.2
	14.3	19.2
	25.2	46.7
Figure 5A ii
	PBMCs + MA	PBMCs + 1 μM 12,13-EpOME
	42.6	41.5
	47.8	46.7
		31.1
	31.2	18.5
	37	17.1
	62	51
	80.5	75.6
	72.3	50.6
Figure 5A iii
	PBMCs + MA	PBMCs + 1 μM 12,13-EpOME
	14.3	7.7
	1.8	1.3
	11.8	10
	8.6	7.3
		2.9
	5.2	5.2
	2.5	2.7
Figure 5A iv
	PBMCs + EtOH	PBMCs + 1 μM 14,15-EET
	80.3	83.9
	42	38.9
	77.2	63.2
		72.4
Figure 5A v
	PBMCs + EtOH	PBMCs + 1 μM 14,15-EET
	14.5	12.1
	51.3	52
	10.7	26.1
		26.4
Figure 5A vi
	PBMCs + EtOH	PBMCs + 1 μM 14,15-EET
		1.2
	5.1	4.1
	6.7	9.1
	12.1	10.8

[truncated: 22 more sheets: Figure 5B, Figure 5C, Figure 5D, Figure 5E, Figure 6A, Figure 6C, Figure 6E, Figure 7A, Figure 7B, Figure 7C, Figure 7D, Figure 7E, Figure 7F, SF1, SF2, SF3, SF5, SF6, SF8, SF11A …]
